# Supplementary material for: Modified Roux-en-Y gastric bypass surgery avoids complications in mice
Source: PLoS One. 2025 May 15;20(5):e0323706. doi: 10.1371/journal.pone.0323706 (PMC12080767; doi:10.1371/journal.pone.0323706)
Supplement: S1 File — (XLSX) [file pone.0323706.s001.xlsx]

## Sheet: Sheet1
Operator 1
Sham		RYGB		mRYGB
X(Time）	Y	X(Time）	Y	X(Time）	Y
12	0	1	1	12	0
12	0	1	1	12	0
12	0	2	1	12	0
12	0	12	0	12	0
12	0	12	0	12	0
12	0	12	0	12	0
12	0	12	0	12	0
12	0	12	0	12	0
12	0	12	0	12	0
12	0	12	0	12	0
Operator 2
Sham		RYGB		mRYGB
X(Time）	Y	X(Time）	Y	X(Time）	Y
12	0	1	1	1	1
12	0	1	1	4	1
12	0	1	1	12	0
12	0	2	1	12	0
12	0	3	1	12	0
12	0	12	0	12	0
12	0	12	0	12	0
12	0	12	0	12	0
12	0	12	0	12	0
12	0	12	0	12	0
Operator 3
Sham		RYGB		mRYGB
X(Time）	Y	X(Time）	Y	X(Time）	Y
12	0	1	1	1	1
12	0	1	1	1	1
12	0	1	1	6	1
12	0	1	1	12	0
12	0	1	1	12	0
12	0	2	1	12	0
12	0	4	1	12	0
12	0	12	0	12	0
12	0	12	0	12	0
12	0	12	0	12	0
