# Supplementary material for: Modified Roux-en-Y gastric bypass surgery avoids complications in mice
Source: PLoS One. 2025 May 15;20(5):e0323706. doi: 10.1371/journal.pone.0323706 (PMC12080767; doi:10.1371/journal.pone.0323706)
Supplement: S2 File — (XLSX) [file pone.0323706.s002.xlsx]

## Sheet: Sheet1
		Complication	Surgical strike	Bleeding	Anastomotic Leaks	Anastomotic obstruction	Anemia
		Sham	0	0	0	0	0
		RYGB (T)	0.1	0.0666667	0.1	0.333333	0.333333
		RYGB (M)	0.0333333	0.0333333	0.0666667	0	0.2
