# Supplementary material for: Modified Roux-en-Y gastric bypass surgery avoids complications in mice
Source: PLoS One. 2025 May 15;20(5):e0323706. doi: 10.1371/journal.pone.0323706 (PMC12080767; doi:10.1371/journal.pone.0323706)
Supplement: S3 File — (XLSX) [file pone.0323706.s003.xlsx]

## Sheet: Sheet1
	X(Time）	Sham						mRYGB
	0	3.2	3.2	3.1	2.7	2.9	2.8	3.1	3.3	4.1	3.5	2	3.5
	1	2.2	3	1.5	1.9	2.8	2.3	1.9	1.2	1.4	2.3	2.6	1.9
	3	4.1	2.1	3.6	2.6	3.3	2.8	3	2.9	2.5	2.6	2.1	3.1
	5	3.4	3.2	4.3	2.4	3.3	2.9	2.5	3.3	3.1	3.5	3.9	4
	7	4.2	2.6	3.9	3.7	3.3	3.3	3.3	2.7	3.4	2.9	3.6	4.2
	12	4.3	2.9	3.1	4	2.2	3.2	2.9	3.5	4.1	2.6	2.8	2.7
