# Supplementary material for: Modified Roux-en-Y gastric bypass surgery avoids complications in mice
Source: PLoS One. 2025 May 15;20(5):e0323706. doi: 10.1371/journal.pone.0323706 (PMC12080767; doi:10.1371/journal.pone.0323706)
Supplement: S4 File — (XLSX) [file pone.0323706.s004.xlsx]

## Sheet: Sheet1
	X(Time）	Sham	Sham	Sham	Sham	Sham	Sham	mRYGB	mRYGB	mRYGB	mRYGB	mRYGB	mRYGB
	0	23.1	26.5	28.2	26.4	27.2	25.9	25.8	26.8	26.9	27.4	26.4	26
	1	22.9	25.6	27.8	25.1	26.5	25.4	24.1	23.3	24.9	24.4	22.9	24.1
	3	24.5	26.9	28	26.7	27.6	27.2	24.4	25.1	25.1	25.8	25.3	25.8
	5	25.3	27.4	28.3	27.1	28.4	27.1	26.1	25.4	26.9	27	26.4	25.6
	7	26.2	27.7	28.8	27.7	29.2	28.6	27.3	27	28.5	26.9	27	27.8
	12	26.3	28.1	28.5	29.1	28.6	30.1	28.3	28	28.8	27.7	26.8	29.2
