# Supplementary material for: Modified Roux-en-Y gastric bypass surgery avoids complications in mice
Source: PLoS One. 2025 May 15;20(5):e0323706. doi: 10.1371/journal.pone.0323706 (PMC12080767; doi:10.1371/journal.pone.0323706)
Supplement: S5 File — (XLSX) [file pone.0323706.s005.xlsx]

## Sheet: Sheet1
	Fat vol
		Sham						RYGB
	SAT	837.22	944.49	1132.62	1274.61	1369.95	949.31	1082.12	1268.2	988.15	908.71	887.68	1188.42
	VAT	394.16	449.8	485.49	510.06	548.09	397.73	497.41	537.46	403.6	502.28	395.48	383.55
	Fat percent
		Sham						RYGB
	SAT	67.9904	67.7399	69.9965	71.4199	71.4245	70.4738	68.509	70.2347	71.0005	64.4023	69.1792	75.6007
	VAT	32.0096	32.2602	30.0035	28.5801	28.5755	29.5262	31.491	29.7653	28.9995	35.5977	30.8208	24.3993
