# Supplementary material for: Modified Roux-en-Y gastric bypass surgery avoids complications in mice
Source: PLoS One. 2025 May 15;20(5):e0323706. doi: 10.1371/journal.pone.0323706 (PMC12080767; doi:10.1371/journal.pone.0323706)
Supplement: S6 File — (XLSX) [file pone.0323706.s006.xlsx]

## Sheet: Sheet1
	X(time)	Sham					mRYGB
	0	4.9	6.8	5.9	5.5	6.3	5.6	6.7	5.3	5.8	4.9
	15	13.2	23.9	17.5	14.3	17.3	17.6	19.5	16.6	16	15.8
	30	14.2	21.1	18.7	14.3	14.3	13.6	15.5	14.9	12.9	10.7
	60	11.2	15	14.3	12.5	9.7	10.2	10.8	11.9	9.7	9.4
	90	8.7	11.3	11.5	9.7	6.7	9.2	8.1	8.3	9.4	7.3
	120	7	8.7	8.2	8.2	6.5	7.8	6.9	6	6.6	6.2
	AUC
	Sham	mRYGB
	1256	1311
	1804	1362
	1625	1320
	1367	1246
	1218	1109
