# Supplementary material for: Modified Roux-en-Y gastric bypass surgery avoids complications in mice
Source: PLoS One. 2025 May 15;20(5):e0323706. doi: 10.1371/journal.pone.0323706 (PMC12080767; doi:10.1371/journal.pone.0323706)
Supplement: S7 File — (XLSX) [file pone.0323706.s007.xlsx]

## Sheet: Sheet1
	X(time)	Sham					mRYGB
	0	6.5	7.3	7.3	6.4	6.8	6.1	6.5	7	5.7	5.8
	15	17.2	20.3	16.3	12.5	17	18.6	18.5	15.8	19	25.3
	30	19	14	11.7	15.2	9.9	8.2	6.8	5.1	10	4.4
	60	13.2	9.5	12.7	8.9	8.7	8.3	7.6	5.7	7.6	5.1
	90	10.1	9.3	8.5	7.4	6.6	7.2	7.2	6.8	8	5.7
	120	6.7	9.2	6.3	6.6	6.5	7.1	6.4	8.2	6.3	6.2
	AUC
	Sham	mRYGB
	1534	1081
	1376	1019
	1293	902.3
	1166	1115
	1085	939
